# Supplementary material for: Fish mapping of rdna and novel tandem repeats in Citrus species
Source: Comp Cytogenet. 2026 Jun 30;20:157–70. doi: 10.3897/compcytogen.20.190408 (PMC13342924; doi:10.3897/compcytogen.20.190408)
Supplement: Supplementary material 1 — Rutaceae plant collection located in All-Russia Research Institute of Agricultural Biotechnology. [file comparative_cytogenetics-20-157_article-190408__-s001.xlsx]

## Sheet: Лист1
Table 1. Rutaceae plant collection located in All-Russia Research Institute of Agricultural Biotechnology.
Code	Common name/variety	Tanaka classification	Swingle classification	Nursery	Link to the nursery
IAB-CIT-15	Variegated lime	Citrus × aurantiifolia (Christm.) Swingle, 1913	Citrus × aurantiifolia (Christm.) Swingle, 1913	Sadoviy Centr	https://sad-centr-msha.ru/products/58406450
IAB-CIT-19	Persian lime	Citrus × latifolia Tanaka, 1951	Citrus × aurantiifolia (Christm.) Swingle, 1913	Pavlovskiy Pitomnik	https://pavlovopitomnik.ru/shop/lajm-persidskij/
IAB-CIT-34	Novogruzinskiy lemon	Citrus × limon (L.) Osbeck, 1765	Citrus × limon (L.) Osbeck, 1765	Sadovod Krym	https://sadovod-crimea.ru/sazhentsy/tsitrusovye/limon-tashkentskij-kopirovat-2/
IAB-CIT-66	Myrtle-leaved orange tree	Citrus myrtifolia Raf.	Citrus aurantium L., 1753	Sadoviy Centr	https://sad-centr-msha.ru/products/58406421
IAB-CIT-71	Uraltau citron	Citrus medica L., 1753	Citrus medica L., 1753	Pavlovskiy Pitomnik	https://pavlovopitomnik.ru/atr/vid-rastenija/citrusovye/
